# Supplementary material for: Oxygenation alleviates waterlogging-caused damages to cherry rootstocks
Source: Mol Hortic. 2023 Apr 17;3:8. doi: 10.1186/s43897-023-00056-1 (PMC10515082; doi:10.1186/s43897-023-00056-1)
Supplement: Supplementary file 2 — Additional file 2: Table S1. Sequence of primers used for quantitative reverse-transcription PCR. Table S2. Summary of the sequence data analysis. Table S3. Summary of RNA-Seq map. Table S4. KEGG pathway enrichment of differentially expressed genes in T1 vs. CK comparison. Table S5. KEGG pathway enrichment of differentially expressed genes in T2 vs. CK comparison. Table S6. KEGG pathway enrichment of differentially expressed genes in T2 vs. T1 comparison. Table S7. Expression profiles of differentially expressed genes associated with energy production. Table S8. Expression profiles of differentially expressed genes in the ethylene metabolic pathway. Table S9. Expression profiles of differentially expressed genes in the abscisic acid metabolic pathway. Table S10. Expression profiles of differentially expressed genes in the cytokinin metabolic pathway. Table S11. Expression profiles of differentially expressed genes in the auxin metabolic pathway. Table S12. Expression profiles of differentially expressed genes in the gibberellin metabolic pathway. Table S13. Expression profiles of differentially expressed genes in the salicylic acid metabolic pathway. Table S14. Expression profiles of differentially expressed genes in the brassinosteroid metabolic pathway. Table S15. Expression profiles of differentially expressed genes related to stress-associated transcription factors. Table S16. Expression profiles of differentially expressed genes related to stress. [file 43897_2023_56_MOESM2_ESM.zip › Table S1-S16/Table S10.xls]

## Sheet: Sheet1
Table S11 The expression profiles of the differentially expressed genes in the auxin (IAA) metabolic pathway.
Gene ID	T1 vs CK	T2 vs CK	T2 vs T1	Annotation
Pav_sc0000998.1_g200.1.mk(PavIAA4-like)	-0.943571	-1.32235	-0.374253	auxin-responsive protein IAA4-like
Pav_sc0000396.1_g1090.1.mk(PavIAA4-like)	1.40487	0.703285	-0.697711	auxin-responsive protein IAA4-like
Pav_sc0000158.1_g190.1.mk(PavSAUR-like)	3.26579	2.77135	-0.48286	SAUR-like auxin-responsive protein family, putative
Pav_sc0001422.1_g120.1.mk(PavGH3.1)	1.1703	0.332644	-0.834884	probable indole-3-acetic acid-amido synthetase GH3.1
Pav_sc0002360.1_g300.1.mk(PavGH3.5)	-1.64607	-0.767389	0.882266	probable indole-3-acetic acid-amido synthetase GH3.5
Pav_sc0000269.1_g440.1.mk(PavGH3.6)	3.6179	2.13261	-1.47965	probable indole-3-acetic acid-amido synthetase GH3.6
Pav_sc0000129.1_g880.1.mk(PavABP2)	-3.50138	-0.798741	2.70751	putative auxin-binding protein 2
Pav_sc0004305.1_g250.1.mk(PavABP19a)	-1.91505	-1.62259	0.295424	auxin-binding protein ABP19a
Pav_sc0000129.1_g900.1.mk(PavABP20)	-5.3747	-1.47666	3.89739	auxin-binding protein ABP20
Pav_sc0001218.1_g170.1.mk(PavPIN1b)	1.23727	1.27964	0.046824	probable auxin efflux carrier component 1b
Pav_sc0000158.1_g200.1.mk(PavARG7)	4.24435	3.05427	-1.1849	indole-3-acetic acid-induced protein ARG7
Pav_sc0005175.1_g050.1.br(PavARG7-like)	3.28772	3.68072	0.399469	indole-3-acetic acid-induced protein ARG7-like
Pav_sc0000983.1_g260.1.mk(PavAUX28-like)	-1.10216	-0.823049	0.281949	auxin-induced protein AUX28-like
Pav_sc0000568.1_g290.1.br(PavAUX15A-like)	-3.14762	-1.76748	1.38288	auxin-induced protein 15A-like
Pav_sc0002233.1_g180.1.mk(PavAUX12-like)	1.01185	0.206919	-0.801455	auxin-induced in root cultures protein 12-like
Pav_sc0000212.1_g1830.1.mk(PavAUX12-like)	-1.28446	-1.06497	0.223318	auxin-induced in root cultures protein 12-like
