# Supplementary material for: Oxygenation alleviates waterlogging-caused damages to cherry rootstocks
Source: Mol Hortic. 2023 Apr 17;3:8. doi: 10.1186/s43897-023-00056-1 (PMC10515082; doi:10.1186/s43897-023-00056-1)
Supplement: Supplementary file 2 — Additional file 2: Table S1. Sequence of primers used for quantitative reverse-transcription PCR. Table S2. Summary of the sequence data analysis. Table S3. Summary of RNA-Seq map. Table S4. KEGG pathway enrichment of differentially expressed genes in T1 vs. CK comparison. Table S5. KEGG pathway enrichment of differentially expressed genes in T2 vs. CK comparison. Table S6. KEGG pathway enrichment of differentially expressed genes in T2 vs. T1 comparison. Table S7. Expression profiles of differentially expressed genes associated with energy production. Table S8. Expression profiles of differentially expressed genes in the ethylene metabolic pathway. Table S9. Expression profiles of differentially expressed genes in the abscisic acid metabolic pathway. Table S10. Expression profiles of differentially expressed genes in the cytokinin metabolic pathway. Table S11. Expression profiles of differentially expressed genes in the auxin metabolic pathway. Table S12. Expression profiles of differentially expressed genes in the gibberellin metabolic pathway. Table S13. Expression profiles of differentially expressed genes in the salicylic acid metabolic pathway. Table S14. Expression profiles of differentially expressed genes in the brassinosteroid metabolic pathway. Table S15. Expression profiles of differentially expressed genes related to stress-associated transcription factors. Table S16. Expression profiles of differentially expressed genes related to stress. [file 43897_2023_56_MOESM2_ESM.zip › Table S1-S16/Table S12.xls]

## Sheet: Sheet1
Table S12 The expression profiles of the differentially expressed genes in the gibberellins (GAs) metabolic pathway.
Gene ID	T1 vs CK	T2 vs CK	T2 vs T1	Annotation
Pav_sc0000095.1_g1110.1.mk(PavGA2ox1-like)	1.28445	0.319051	-0.961913	gibberellin 2-beta-dioxygenase 1-like
Pav_sc0000638.1_g630.1.mk(PavGA2ox8)	1.00902	0.861797	-0.143764	gibberellin 2-beta-dioxygenase 8
Pav_sc0000410.1_g210.1.mk(PavGA2ox8-like)	1.39474	0.674808	-0.718678	gibberellin 2-beta-dioxygenase 8-like
Pav_sc0000716.1_g300.1.mk(PavGA3ox)	-2.26424	-1.00154	1.26667	gibberellin 3-beta hydroxylase
Pav_sc0000503.1_g830.1.mk(PavKAO1-like)	1.33288	0.503976	-0.82518	ent-kaurenoic acid oxidase 1-like
Pav_sc0000333.1_g240.1.mk(PavTPS)	-1.32659	-0.869113	0.463588	terpene synthase
Pav_sc0000872.1_g240.1.mk(PavTPS)	-1.62868	-0.657494	0.974061	terpene synthase
