# Supplementary material for: Oxygenation alleviates waterlogging-caused damages to cherry rootstocks
Source: Mol Hortic. 2023 Apr 17;3:8. doi: 10.1186/s43897-023-00056-1 (PMC10515082; doi:10.1186/s43897-023-00056-1)
Supplement: Supplementary file 2 — Additional file 2: Table S1. Sequence of primers used for quantitative reverse-transcription PCR. Table S2. Summary of the sequence data analysis. Table S3. Summary of RNA-Seq map. Table S4. KEGG pathway enrichment of differentially expressed genes in T1 vs. CK comparison. Table S5. KEGG pathway enrichment of differentially expressed genes in T2 vs. CK comparison. Table S6. KEGG pathway enrichment of differentially expressed genes in T2 vs. T1 comparison. Table S7. Expression profiles of differentially expressed genes associated with energy production. Table S8. Expression profiles of differentially expressed genes in the ethylene metabolic pathway. Table S9. Expression profiles of differentially expressed genes in the abscisic acid metabolic pathway. Table S10. Expression profiles of differentially expressed genes in the cytokinin metabolic pathway. Table S11. Expression profiles of differentially expressed genes in the auxin metabolic pathway. Table S12. Expression profiles of differentially expressed genes in the gibberellin metabolic pathway. Table S13. Expression profiles of differentially expressed genes in the salicylic acid metabolic pathway. Table S14. Expression profiles of differentially expressed genes in the brassinosteroid metabolic pathway. Table S15. Expression profiles of differentially expressed genes related to stress-associated transcription factors. Table S16. Expression profiles of differentially expressed genes related to stress. [file 43897_2023_56_MOESM2_ESM.zip › Table S1-S16/Table S15.xls]

## Sheet: Sheet1
Table S15 The expression profiles of the differentially expressed genes related to stress-associated transcription factors.
Gene ID	T1 vs CK	T2 vs CK	T2 vs T1	Annotation
Pav_sc0001405.1_g1690.1.mk(PavWRKY27)	-2.88201	-2.40886	0.479888	probable WRKY transcription factor 27
Pav_sc0000886.1_g770.1.mk(PavWRKY29)	-0.0244063	-1.1891	-1.16086	probable WRKY transcription factor 29
Pav_sc0000890.1_g480.1.mk(PavWRKY40)	4.02751	2.62451	-1.40149	probable WRKY transcription factor 40
Pav_sc0000890.1_g500.1.mk(PavWRKY40)	0.360934	-0.815404	-1.17298	probable WRKY transcription factor 40
Pav_sc0000740.1_g250.1.mk(PavWRKY43)	1.9012	1.8105	-0.0864638	probable WRKY transcription factor 43
Pav_sc0000069.1_g330.1.mk(PavWRKY50-X2)	3.03505	1.91886	-1.11385	probable WRKY transcription factor 50 isoform X2
Pav_sc0004917.1_g030.1.br(PavWRKY51)	1.79082	1.50114	-0.283951	probable WRKY transcription factor 51
Pav_sc0004917.1_g050.1.mk(PavWRKY51)	2.11772	0.739633	-1.37573	probable WRKY transcription factor 51
Pav_sc0001582.1_g320.1.mk(PavWRKY70)	1.58234	0.435315	-1.14398	probable WRKY transcription factor 70
Pav_sc0001289.1_g500.1.mk(PavWRKY71)	1.48268	1.33011	-0.147904	probable WRKY transcription factor 71
Pav_sc0001080.1_g870.1.mk(PavWRKY75)	3.22052	1.98192	-1.23307	probable WRKY transcription factor 75
Pav_sc0002451.1_g020.1.mk(PavAP2/EREBP11)	-2.2911	-4.4016	-2.10566	AP2/EREBP family transcription factor-like protein 11
Pav_sc0001102.1_g230.1.mk(PavAP2/EREBP15)	-1.86687	-1.64751	0.22339	AP2/EREBP family transcription factor-like protein 15
Pav_sc0000586.1_g200.1.mk(PavAP2/EREBP16)	-1.52532	-0.446815	1.08312	AP2/EREBP family transcription factor-like protein 16
Pav_sc0001900.1_g290.1.mk(PavAP2/EREBP28)	2.14933	0.714734	-1.43189	AP2/EREBP family transcription factor-like protein 28
Pav_sc0001181.1_g940.1.mk(PavMYB4-like)	1.19814	1.18572	-0.00865816	transcription repressor MYB4-like
Pav_sc0001051.1_g250.1.mk(PavMYB21)	3.31513	2.91432	-0.390974	transcription factor MYB21
Pav_sc0000368.1_g030.1.mk(PavMYB32)	1.02205	0.964044	-0.0570184	transcription factor MYB32
Pav_sc0001770.1_g080.1.mk(PavMYB76-like)	0.803771	1.24617	0.446078	transcription factor MYB76-like
Pav_sc0000491.1_g500.1.mk(PavMYB108)	3.18002	2.23642	-0.942442	transcription factor MYB108
Pav_sc0000383.1_g280.1.mk(PavMYB108-like)	2.37836	1.30062	-1.07392	transcription factor MYB108-like
Pav_sc0000464.1_g100.1.br(PavMYB114-like)	3.08414	1.36655	-1.70586	transcription factor MYB114-like
Pav_sc0000069.1_g130.1.mk(PavZm38-like)	1.6083	1.35371	-0.250791	myb-related protein Zm38-like
Pav_sc0000583.1_g650.1.mk(PavMyb4)	-0.451473	-1.7629	-1.30809	myb-related protein Myb4
Pav_sc0000119.1_g370.1.mk(PavMyb4-like)	3.75469	2.78915	-0.964265	myb-related protein Myb4-like
Pav_sc0002360.1_g920.1.mk(PavMyb4-like)	0.208786	-0.933706	-1.1391	myb-related protein Myb4-like
Pav_sc0000009.1_g670.1.mk(PavHAT5)	1.16314	0.679708	-0.480132	homeobox-leucine zipper protein HAT5
Pav_sc0001181.1_g1190.1.mk(PavHOX3-like)	1.3644	1.44948	0.0907287	homeobox-leucine zipper protein HOX3-like
Pav_sc0001218.1_g190.1.mk(PavbHLH)	1.51385	2.17713	0.664559	bHLH transcription factor
Pav_sc0000017.1_g420.1.mk(PavbHLH)	-1.11316	-0.442538	0.67267	bHLH transcription factor
Pav_sc0000652.1_g670.1.mk(PavbHLH14-like)	-3.2885	-1.2297	2.06238	transcription factor bHLH14-like
Pav_sc0000107.1_g170.1.mk(PavbHLH14-like-X2)	-2.58237	-1.16935	1.41915	transcription factor bHLH14-like isoform X2
Pav_sc0000624.1_g1350.1.mk(PavbHLH35)	0.24304	-0.784184	-1.02331	transcription factor bHLH35
Pav_sc0001305.1_g720.1.mk(PavbHLH36)	-0.8928	-1.1701	-0.272032	transcription factor bHLH36
Pav_sc0001313.1_g380.1.mk(PavbHLH36-like)	-0.720914	-2.09519	-1.36956	transcription factor bHLH36-like
Pav_sc0001205.1_g240.1.mk(PavbHLH61-like-X1)	-2.15552	-0.905593	1.25468	transcription factor bHLH61-like isoform X1
Pav_sc0001046.1_g270.1.mk(PavbHLH67)	-1.67284	-0.608095	1.06542	transcription factor bHLH67
Pav_sc0000998.1_g640.1.mk(PavbHLH92)	-1.51949	-2.65608	-1.12955	transcription factor bHLH92
Pav_sc0000269.1_g380.1.mk(PavbHLH123)	-0.468547	-1.06287	-0.594623	transcription factor bHLH123
Pav_sc0000029.1_g070.1.mk(PavNAC5)	1.03818	0.201106	-0.833266	NAC transcription factor NAC5
Pav_sc0001877.1_g160.1.mk(PavNAC25)	1.88567	1.42164	-0.460918	NAC transcription factor 25
Pav_sc0000244.1_g070.1.mk(PavNAC29)	1.7821	0.483774	-1.29451	NAC transcription factor 29
Pav_sc0001305.1_g030.1.mk(PavDOF1.4-like)	1.30069	1.83985	0.539225	dof zinc finger protein DOF1.4-like
Pav_sc0000037.1_g400.1.mk(PavDOF1.5)	2.65954	1.53173	-1.1206	dof zinc finger protein DOF1.5
Pav_sc0000890.1_g920.1.mk(PavDOF3.4)	1.59664	1.23924	-0.353386	dof zinc finger protein DOF3.4
