# Supplementary material for: Oxygenation alleviates waterlogging-caused damages to cherry rootstocks
Source: Mol Hortic. 2023 Apr 17;3:8. doi: 10.1186/s43897-023-00056-1 (PMC10515082; doi:10.1186/s43897-023-00056-1)
Supplement: Supplementary file 2 — Additional file 2: Table S1. Sequence of primers used for quantitative reverse-transcription PCR. Table S2. Summary of the sequence data analysis. Table S3. Summary of RNA-Seq map. Table S4. KEGG pathway enrichment of differentially expressed genes in T1 vs. CK comparison. Table S5. KEGG pathway enrichment of differentially expressed genes in T2 vs. CK comparison. Table S6. KEGG pathway enrichment of differentially expressed genes in T2 vs. T1 comparison. Table S7. Expression profiles of differentially expressed genes associated with energy production. Table S8. Expression profiles of differentially expressed genes in the ethylene metabolic pathway. Table S9. Expression profiles of differentially expressed genes in the abscisic acid metabolic pathway. Table S10. Expression profiles of differentially expressed genes in the cytokinin metabolic pathway. Table S11. Expression profiles of differentially expressed genes in the auxin metabolic pathway. Table S12. Expression profiles of differentially expressed genes in the gibberellin metabolic pathway. Table S13. Expression profiles of differentially expressed genes in the salicylic acid metabolic pathway. Table S14. Expression profiles of differentially expressed genes in the brassinosteroid metabolic pathway. Table S15. Expression profiles of differentially expressed genes related to stress-associated transcription factors. Table S16. Expression profiles of differentially expressed genes related to stress. [file 43897_2023_56_MOESM2_ESM.zip › Table S1-S16/Table S16.xls]

## Sheet: Sheet1
Table S16 The expression profiles of the differentially expressed genes related to stress.
Gene ID	T1 vs CK	T2 vs CK	T2 vs T1	Annotation
Pav_sc0000095.1_g710.1.br(PavGST)	0.618818	-1.74555	-2.36323	probable glutathione S-transferase
Pav_sc0000164.1_g200.1.br(PavGST)	3.40141	2.4604	-0.938867	probable glutathione S-transferase
Pav_sc0000103.1_g250.1.mk(PavGST)	2.60952	1.87249	-0.733972	probable glutathione S-transferase
Pav_sc0000164.1_g190.1.br(PavGST)	3.63571	2.8275	-0.803897	probable glutathione S-transferase
Pav_sc0000164.1_g210.1.mk(PavGST)	4.68881	4.36329	-0.324076	probable glutathione S-transferase
Pav_sc0011895.1_g020.1.mk(PavGST)	2.18954	1.40748	-0.780351	probable glutathione S-transferase
Pav_sc0008627.1_g010.1.mk(PavGST)	2.07016	1.3916	-0.672617	probable glutathione S-transferase
Pav_sc0001708.1_g050.1.br(PavGST)	2.47069	1.60073	-0.863661	probable glutathione S-transferase
Pav_sc0000206.1_g560.1.br(PavGST)	2.11671	0.765539	-1.34771	probable glutathione S-transferase parA
Pav_sc0000095.1_g800.1.mk(PavGST)	1.35479	0.60393	-0.747545	probable glutathione S-transferase parC
Pav_sc0000095.1_g650.1.mk(PavGST)	2.1316	1.25182	-0.875349	probable glutathione S-transferase parC
Pav_sc0000095.1_g770.1.mk(PavGST)	1.39437	0.815875	-0.574723	probable glutathione S-transferase parC
Pav_sc0000848.1_g720.1.mk(PavGST-like)	1.18557	0.104572	-1.07708	glutathione S-transferase-like
Pav_sc0002584.1_g240.1.mk(PavGSTU17-like)	1.04132	0.736516	-0.300505	glutathione S-transferase U17-like
Pav_sc0001215.1_g320.1.mk(PavGSTF9-like)	-2.70745	0.882726	3.59344	glutathione S-transferase F9-like
Pav_sc0001124.1_g450.1.mk(PavGSTF11-like)	2.34725	1.88186	-0.461016	glutathione S-transferase F11-like
Pav_sc0000908.1_g080.1.mk(PavPOD10)	-3.77341	-3.17185	0.605569	peroxidase 10
Pav_co4088935.1_g020.1.mk(PavPOD12)	1.3994	1.13752	-0.260327	peroxidase 12
Pav_sc0000704.1_g850.1.mk(PavPOD25)	-1.39132	-0.203972	1.19071	peroxidase 25
Pav_sc0002828.1_g020.1.mk(PavPOD47)	-2.07729	-0.750111	1.33052	peroxidase 47
Pav_sc0000909.1_g210.1.mk(PavPOD59)	-2.44244	-0.528077	1.91768	peroxidase 59
Pav_sc0002544.1_g080.1.mk(PavPOD73-like)	1.75021	1.13174	-0.61615	peroxidase 73-like
Pav_sc0000909.1_g200.1.mk(PavPODN-like)	-2.08355	-0.982186	1.1058	peroxidase N-like
Pav_sc0000067.1_g030.1.mk(PavPODP7-like)	4.07541	3.22075	-0.848326	peroxidase P7-like
Pav_sc0001205.1_g330.1.mk(PavPODP7-like)	-0.409856	1.0311	1.44369	peroxidase P7-like
Pav_sc0002337.1_g020.1.br(PavLRR-RLK)	2.20037	1.19981	-0.995622	probable leucine-rich repeat receptor-like protein kinase At1g35710
Pav_sc0002750.1_g030.1.mk(PavLRR-RLK)	1.78185	1.58512	-0.192436	probable leucine-rich repeat receptor-like protein kinase At1g35710
Pav_sc0000675.1_g040.1.mk(PavLRR-RLK)	1.63359	1.26183	-0.368743	probable leucine-rich repeat receptor-like protein kinase At1g35710
Pav_sc0001673.1_g010.1.br(PavLRR-RLK)	1.23293	0.672054	-0.558563	probable leucine-rich repeat receptor-like protein kinase At1g35710
Pav_sc0000535.1_g300.1.mk(PavLRR-RLK)	1.12373	0.240854	-0.880393	leucine-rich repeat receptor-like tyrosine-protein kinase At2g41820
Pav_sc0003086.1_g120.1.br(PavLRR-RLK)	1.36511	0.280878	-1.07837	probably inactive leucine-rich repeat receptor-like protein kinase At5g48380
Pav_sc0000622.1_g670.1.mk(PavLRR-RLK)	2.08198	1.51732	-0.56264	probable leucine-rich repeat receptor-like protein kinase At5g49770
Pav_sc0005746.1_g060.1.mk(PavEXP)	1.11526	0.332069	-0.777095	expansin
Pav_sc0000554.1_g630.1.mk(PavEXP-A4-like)	0.771683	1.10608	0.339856	expansin-A4-like
Pav_sc0001280.1_g510.1.mk(PavEXP-A6-like)	-1.57317	-1.19647	0.377447	expansin-A6-like
Pav_sc0001243.1_g200.1.mk(PavEXLB1)	1.38966	0.18417	-1.201	expansin-like B1 isoform X1
Pav_sc0002233.1_g190.1.mk(PavPUB4)	-0.827382	-1.06825	-0.237572	U-box domain-containing protein 4
Pav_sc0000890.1_g550.1.mk(PavPUB7-like)	-1.24185	-0.863696	0.382289	U-box domain-containing protein 7-like
Pav_sc0001181.1_g950.1.mk(PavPUB11)	-1.35555	-0.253721	1.10588	U-box domain-containing protein 11
Pav_sc0002055.1_g050.1.mk(PavPUB21-like)	-0.887088	-1.1981	-0.305687	U-box domain-containing protein 21-like
Pav_sc0000893.1_g650.1.mk(PavPUB21-like)	-0.427547	-3.15406	-2.72069	U-box domain-containing protein 21-like
Pav_sc0000216.1_g030.1.mk(PavPUB26-like)	3.19564	1.89856	-1.29622	U-box domain-containing protein 26-like
Pav_sc0006088.1_g030.1.mk(PavPUB28-like)	0.199383	-1.00428	-1.20044	U-box domain-containing protein 28-like
Pav_sc0001102.1_g290.1.mk(PavPUB35-like)	1.1656	0.429111	-0.734212	U-box domain-containing protein 35-like isoform X1
Pav_sc0000138.1_g1010.1.mk(PavPUB43-like)	1.08098	0.124642	-0.953305	U-box domain-containing protein 43-like
Pav_sc0001305.1_g820.1.mk(PavLEA1-like)	-1.95162	-0.213599	1.74394	late embryogenesis abundant protein 1-like
Pav_sc0001077.1_g280.1.mk(PavMAP3K1)	2.53402	2.02314	-0.502963	mitogen-activated protein kinase kinase kinase 1
Pav_sc0000157.1_g740.1.mk(PavSnRK2-like)	-1.10409	-0.810606	0.297079	SNF1-related protein kinase regulatory subunit beta-2-like
