# Supplementary material for: Oxygenation alleviates waterlogging-caused damages to cherry rootstocks
Source: Mol Hortic. 2023 Apr 17;3:8. doi: 10.1186/s43897-023-00056-1 (PMC10515082; doi:10.1186/s43897-023-00056-1)
Supplement: Supplementary file 2 — Additional file 2: Table S1. Sequence of primers used for quantitative reverse-transcription PCR. Table S2. Summary of the sequence data analysis. Table S3. Summary of RNA-Seq map. Table S4. KEGG pathway enrichment of differentially expressed genes in T1 vs. CK comparison. Table S5. KEGG pathway enrichment of differentially expressed genes in T2 vs. CK comparison. Table S6. KEGG pathway enrichment of differentially expressed genes in T2 vs. T1 comparison. Table S7. Expression profiles of differentially expressed genes associated with energy production. Table S8. Expression profiles of differentially expressed genes in the ethylene metabolic pathway. Table S9. Expression profiles of differentially expressed genes in the abscisic acid metabolic pathway. Table S10. Expression profiles of differentially expressed genes in the cytokinin metabolic pathway. Table S11. Expression profiles of differentially expressed genes in the auxin metabolic pathway. Table S12. Expression profiles of differentially expressed genes in the gibberellin metabolic pathway. Table S13. Expression profiles of differentially expressed genes in the salicylic acid metabolic pathway. Table S14. Expression profiles of differentially expressed genes in the brassinosteroid metabolic pathway. Table S15. Expression profiles of differentially expressed genes related to stress-associated transcription factors. Table S16. Expression profiles of differentially expressed genes related to stress. [file 43897_2023_56_MOESM2_ESM.zip › Table S1-S16/Table S7.xls]

## Sheet: Sheet1
Table S7 The expression profiles of the differentially expressed genes associated with energy production.
Gene ID	T1 vs CK	T2 vs CK	T2 vs T1	Annotation
Pav_sc0000051.1_g060.1.mk（Pav6PGD3）	1.15204	0.729344	-0.4198	6-phosphogluconate dehydrogenase, decarboxylating 3
Pav_sc0003894.1_g010.1.mk（PavPFK5）	1.30326	0.885253	-0.416293	6-phosphofructokinase 5, chloroplastic
Pav_co4071539.1_g010.1.mk（PavSuSy1）	2.16149	1.25489	-0.900112	sucrose synthase 1
Pav_sc0000383.1_g1270.1.mk（PavENO1）	1.03932	0.588353	-0.447796	enolase 1, chloroplastic
Pav_sc0001502.1_g170.1.mk（PavAGXT2）	1.09048	0.884848	-0.202731	alanine--glyoxylate aminotransferase 2 homolog 2, mitochondrial-like
Pav_sc0003800.1_g030.1.mk(PavADH)	-1.45351	-1.04096	0.41576	Alcohol dehydrogenase, long-chain fatty
Pav_sc0000652.1_g840.1.mk(PavADH-like 4)	1.01929	0.667185	-0.348361	alcohol dehydrogenase-like 4
Pav_sc0000085.1_g190.1.mk(PavADH6)	1.58679	1.21689	-0.36657	probable cinnamyl alcohol dehydrogenase 6
Pav_sc0001125.1_g050.1.mk(PavNRT)	-1.15263	-0.421955	0.734832	nitrate transporter
Pav_sc0000480.1_g640.1.mk(PavNRT2.1-like)	-0.324207	-2.34876	-2.01677	high-affinity nitrate transporter 2.1-like
Pav_sc0008498.1_g010.1.mk(PavNRT2.5)	0.959806	-0.483357	-1.43894	high affinity nitrate transporter 2.5
Pav_sc0002893.1_g330.1.mk(PavNRT2.5)	1.0891	-0.521404	-1.60498	high affinity nitrate transporter 2.5
Pav_sc0006018.1_g090.1.mk(PavNRT3.1)	0.68345	-0.365088	-1.04418	high-affinity nitrate transporter 3.1
Pav_sc0000544.1_g100.1.mk(PavnsHB1)	0.283404	1.20689	0.928345	class 1 non-symbiotic hemoglobin
Pav_sc0001015.1_g350.1.mk（PavSPS1）	-1.91515	-0.946199	0.970823	probable sucrose-phosphate synthase 1
Pav_sc0000064.1_g030.1.br（PavUGT73C1-like）	1.14209	-0.986471	-2.12637	UDP-glycosyltransferase 73C1-like
Pav_sc0000064.1_g040.1.br（PavUGT73C1-like）	2.57532	1.26468	-1.30614	UDP-glycosyltransferase 73C1-like
Pav_sc0002001.1_g150.1.br（PavUGT73D1）	1.78237	0.605399	-1.17416	UDP-glycosyltransferase 73D1
Pav_sc0000613.1_g010.1.br（PavUGT74E2-like）	-1.20706	-0.580398	0.630369	UDP-glycosyltransferase 74E2-like
Pav_sc0012332.1_g010.1.br（PavUGT74E2-like）	2.11647	1.63515	-0.477447	UDP-glycosyltransferase 74E2-like
Pav_sc0003086.1_g060.1.mk（PavUGT74E2-like）	2.51125	1.24712	-1.2616	UDP-glycosyltransferase 74E2-like
Pav_sc0001090.1_g120.1.mk（PavUGT74E2-like）	2.09191	1.61659	-0.472209	UDP-glycosyltransferase 74E2-like
Pav_sc0003086.1_g190.1.br（PavUGT74E2-like）	2.2954	1.90139	-0.390646	UDP-glycosyltransferase 74E2-like
Pav_sc0000554.1_g040.1.br（PavUGT76F1-like）	3.30873	2.48068	-0.826225	UDP-glycosyltransferase 76F1-like
Pav_sc0001663.1_g170.1.mk（PavUGT76E2-like）	-1.15802	-0.2543	0.908114	UDP-glycosyltransferase 76E2-like
Pav_sc0004852.1_g040.1.br（PavUGT85A1-like）	2.52152	2.06298	-0.458455	UDP-glycosyltransferase 85A1-like
Pav_sc0002685.1_g050.1.br（PavUGT85A1-like）	2.37485	0.954832	-1.41806	UDP-glycosyltransferase 85A1-like
Pav_sc0002584.1_g150.1.mk（PavUGT85A2-like）	1.82867	1.73762	-0.0872111	UDP-glycosyltransferase 85A2-like
Pav_sc0000691.1_g800.1.br（PavUGT85A2-like）	-1.44958	-0.631224	0.821929	UDP-glycosyltransferase 85A2-like
Pav_sc0005598.1_g050.1.mk（PavUGT85A5-like）	1.05179	1.08581	0.0376194	UDP-glycosyltransferase 85A5-like
Pav_sc0000251.1_g140.1.br（PavUGT85A5-like）	2.87999	1.96489	-0.91253	UDP-glycosyltransferase 85A5-like isoform X1
Pav_sc0002854.1_g240.1.br（PavUGT85A5-like）	-1.56419	-3.38624	-1.81279	UDP-glycosyltransferase 85A5-like
Pav_sc0001794.1_g080.1.mk（PavUGT85A7-like）	4.90403	3.52177	-1.38889	UDP-glycosyltransferase 85A7-like
Pav_sc0001794.1_g130.1.mk（PavUGT85A7-like）	2.77979	1.4546	-1.32028	UDP-glycosyltransferase 85A7-like
Pav_sc0001405.1_g1750.1.br（PavUGT88A1）	1.08718	0.286489	-0.796175	UDP-glycosyltransferase 88A1
Pav_sc0002308.1_g020.1.br（PavUGT88A1-like）	1.44603	1.05216	-0.388101	UDP-glycosyltransferase 88A1-like
Pav_sc0002456.1_g030.1.mk（PavUGT91C1）	1.51758	0.804937	-0.708069	UDP-glycosyltransferase 91C1
