# Supplementary material for: Oxygenation alleviates waterlogging-caused damages to cherry rootstocks
Source: Mol Hortic. 2023 Apr 17;3:8. doi: 10.1186/s43897-023-00056-1 (PMC10515082; doi:10.1186/s43897-023-00056-1)
Supplement: Supplementary file 2 — Additional file 2: Table S1. Sequence of primers used for quantitative reverse-transcription PCR. Table S2. Summary of the sequence data analysis. Table S3. Summary of RNA-Seq map. Table S4. KEGG pathway enrichment of differentially expressed genes in T1 vs. CK comparison. Table S5. KEGG pathway enrichment of differentially expressed genes in T2 vs. CK comparison. Table S6. KEGG pathway enrichment of differentially expressed genes in T2 vs. T1 comparison. Table S7. Expression profiles of differentially expressed genes associated with energy production. Table S8. Expression profiles of differentially expressed genes in the ethylene metabolic pathway. Table S9. Expression profiles of differentially expressed genes in the abscisic acid metabolic pathway. Table S10. Expression profiles of differentially expressed genes in the cytokinin metabolic pathway. Table S11. Expression profiles of differentially expressed genes in the auxin metabolic pathway. Table S12. Expression profiles of differentially expressed genes in the gibberellin metabolic pathway. Table S13. Expression profiles of differentially expressed genes in the salicylic acid metabolic pathway. Table S14. Expression profiles of differentially expressed genes in the brassinosteroid metabolic pathway. Table S15. Expression profiles of differentially expressed genes related to stress-associated transcription factors. Table S16. Expression profiles of differentially expressed genes related to stress. [file 43897_2023_56_MOESM2_ESM.zip › Table S1-S16/Table S8.xls]

## Sheet: Sheet1
Table S8 The expression profiles of the differentially expressed genes in the ethylene (ETH) metabolic pathway.
Gene ID	T1 vs CK	T2 vs CK	T2 vs T1	Annotation
Pav_co4047603.1_g010.1.mk(PavACO)	1.24425	0.61609	-0.622922	1-aminocyclopropane-1-carboxylate oxidase, partial
Pav_sc0002206.1_g310.1.mk(PavACO)	1.0221	0.442735	-0.57683	1-aminocyclopropane-1-carboxylate oxidase, partial
Pav_sc0001084.1_g100.1.mk(PavACO1)	1.40522	0.227583	-1.17442	1-aminocyclopropane-1-carboxylate oxidase homolog 1
Pav_sc0000119.1_g020.1.br(PavACO1-like)	2.44484	1.49914	-0.943042	1-aminocyclopropane-1-carboxylate oxidase homolog 1-like
Pav_sc0000480.1_g030.1.mk(PavACO1-like)	3.36089	2.52249	-0.834509	1-aminocyclopropane-1-carboxylate oxidase homolog 1-like
Pav_sc0000583.1_g300.1.br(PavACO1-like)	2.87584	1.86202	-1.01103	1-aminocyclopropane-1-carboxylate oxidase homolog 1-like
Pav_sc0000714.1_g330.1.br(PavACO1-like)	1.14256	0.541091	-0.598755	1-aminocyclopropane-1-carboxylate oxidase homolog 1-like
Pav_sc0000027.1_g400.1.mk(PavACO1-like)	3.79388	2.30059	-1.49051	1-aminocyclopropane-1-carboxylate oxidase homolog 1-like
Pav_sc0000027.1_g410.1.br(PavACO1-like)	4.02443	3.49586	-0.530693	1-aminocyclopropane-1-carboxylate oxidase homolog 1-like
Pav_sc0000027.1_g430.1.br(PavACO1-like)	3.9843	2.05957	-1.91988	1-aminocyclopropane-1-carboxylate oxidase homolog 1-like
Pav_sc0000027.1_g450.1.br(PavACO1-like)	2.93801	1.764	-1.16694	1-aminocyclopropane-1-carboxylate oxidase homolog 1-like
Pav_sc0000759.1_g320.1.mk(PavACO3)	1.27079	2.1137	0.851684	1-aminocyclopropane-1-carboxylate oxidase homolog 3
Pav_sc0000055.1_g550.1.mk(PavACO4-like)	2.75546	2.74483	-0.00728011	1-aminocyclopropane-1-carboxylate oxidase homolog 4-like
Pav_sc0000254.1_g1180.1.mk(PavACS)	3.45883	3.13375	-0.332803	1-aminocyclopropane-1-carboxylate synthase
Pav_sc0008618.1_g010.1.mk(PavERF003-like)	4.75852	1.95568	-2.80323	ethylene-responsive transcription factor ERF003-like
Pav_sc0000502.1_g400.1.mk(PavERF020)	-2.2944	-3.60929	-1.30898	ethylene-responsive transcription factor ERF020
Pav_sc0001405.1_g520.1.mk(PavERF027)	-0.144044	-2.96529	-2.81737	ethylene-responsive transcription factor ERF027
Pav_sc0000355.1_g370.1.mk(PavERF027-like)	0.266243	-3.18095	-3.44621	ethylene-responsive transcription factor ERF027-like
Pav_sc0000381.1_g230.1.mk(PavERF062)	1.27657	0.938665	-0.33432	ethylene-responsive transcription factor ERF062
Pav_sc0001900.1_g300.1.mk(PavERF091)	2.63082	1.25101	-1.37714	ethylene-responsive transcription factor ERF091
Pav_sc0000119.1_g140.1.mk(PavERF095)	4.39619	3.56422	-0.830029	ethylene-responsive transcription factor ERF095
Pav_sc0000071.1_g750.1.mk(PavERF109-like)	-0.322434	-3.15339	-2.82756	ethylene-responsive transcription factor ERF109-like
Pav_sc0000002.1_g350.1.mk(PavERF110-like)	3.31779	2.01564	-1.29281	ethylene-responsive transcription factor ERF110-like
Pav_sc0000119.1_g160.1.mk(PavERF1B)	3.26302	1.60579	-1.65357	ethylene-responsive transcription factor 1B
Pav_sc0000583.1_g510.1.mk(PavERF1B-like)	2.77107	2.09002	-0.677638	ethylene-responsive transcription factor 1B-like
Pav_sc0000396.1_g640.1.mk(PavERF1B-like)	1.36474	-0.635063	-1.99663	ethylene-responsive transcription factor 1B-like
Pav_sc0000201.1_g300.1.mk(PavABR1-like)	0.799039	-0.294526	-1.09125	ethylene-responsive transcription factor ABR1-like
