# Supplementary material for: Oxygenation alleviates waterlogging-caused damages to cherry rootstocks
Source: Mol Hortic. 2023 Apr 17;3:8. doi: 10.1186/s43897-023-00056-1 (PMC10515082; doi:10.1186/s43897-023-00056-1)
Supplement: Supplementary file 2 — Additional file 2: Table S1. Sequence of primers used for quantitative reverse-transcription PCR. Table S2. Summary of the sequence data analysis. Table S3. Summary of RNA-Seq map. Table S4. KEGG pathway enrichment of differentially expressed genes in T1 vs. CK comparison. Table S5. KEGG pathway enrichment of differentially expressed genes in T2 vs. CK comparison. Table S6. KEGG pathway enrichment of differentially expressed genes in T2 vs. T1 comparison. Table S7. Expression profiles of differentially expressed genes associated with energy production. Table S8. Expression profiles of differentially expressed genes in the ethylene metabolic pathway. Table S9. Expression profiles of differentially expressed genes in the abscisic acid metabolic pathway. Table S10. Expression profiles of differentially expressed genes in the cytokinin metabolic pathway. Table S11. Expression profiles of differentially expressed genes in the auxin metabolic pathway. Table S12. Expression profiles of differentially expressed genes in the gibberellin metabolic pathway. Table S13. Expression profiles of differentially expressed genes in the salicylic acid metabolic pathway. Table S14. Expression profiles of differentially expressed genes in the brassinosteroid metabolic pathway. Table S15. Expression profiles of differentially expressed genes related to stress-associated transcription factors. Table S16. Expression profiles of differentially expressed genes related to stress. [file 43897_2023_56_MOESM2_ESM.zip › Table S1-S16/Table S9.xls]

## Sheet: Sheet1
Table S9 The expression profiles of the differentially expressed genes in the abscisic acid (ABA) metabolic pathway.
Gene ID	T1 vs CK	T2 vs CK	T2 vs T1	Annotation
Pav_sc0000095.1_g1080.1.mk(PavNCED)	1.62894	0.533504	-1.0909	9-cis-epoxycarotenoid dioxygenase
Pav_sc0003135.1_g490.1.mk(PavNCED5)	-1.23644	-1.54171	-0.301816	probable 9-cis-epoxycarotenoid dioxygenase NCED5, chloroplastic
Pav_sc0000563.1_g270.1.mk(PavABA8ox2)	-1.99493	-0.714709	1.2848	abscisic acid 8'-hydroxylase 2
Pav_sc0002234.1_g030.1.mk(PavABA8ox4)	-1.41927	-0.895643	0.525308	abscisic acid 8'-hydroxylase 4
Pav_sc0000852.1_g900.1.mk(PavABA8ox4-like)	-1.07461	-0.763163	0.313935	abscisic acid 8'-hydroxylase 4-like
Pav_sc0000058.1_g160.1.mk(PavBG)	3.18533	2.63719	-0.545531	glucan endo-1,3-beta-glucosidase, basic isoform-like
Pav_sc0000058.1_g210.1.mk(PavBG)	3.34047	2.81472	-0.519671	glucan endo-1,3-beta-glucosidase, basic isoform-like
Pav_sc0000058.1_g230.1.mk(PavBG)	7.14668	5.96214	-1.18114	glucan endo-1,3-beta-glucosidase
Pav_sc0000058.1_g360.1.br(PavBG)	5.31381	4.00268	-1.30586	glucan endo-1,3-beta-glucosidase
Pav_sc0000058.1_g370.1.br(PavBG)	7.63352	6.41476	-1.22464	glucan endo-1,3-beta-glucosidase
Pav_sc0000376.1_g340.1.mk(PavBG-like)	2.72992	2.03989	-0.687149	glucan endo-1,3-beta-glucosidase-like
Pav_sc0000376.1_g390.1.mk(PavBG-like)	3.32237	2.62546	-0.693012	glucan endo-1,3-beta-glucosidase-like
Pav_sc0000554.1_g980.1.mk(PavBG-like)	-0.72546	-1.4637	-0.734961	glucan endo-1,3-beta-glucosidase-like
Pav_sc0001341.1_g250.1.mk(PavPYL4)	0.756236	-0.270101	-1.02165	abscisic acid receptor PYL4
Pav_sc0002858.1_g200.1.mk(PavPP2C24)	0.841612	1.06543	0.227379	probable protein phosphatase 2C 24
Pav_sc0000119.1_g610.1.mk(PavPP2C44-like)	1.60919	0.677672	-0.929145	putative protein phosphatase 2C-like protein 44
